# Supplementary material for: Repetitive Transcranial Magnetic Stimulation in Migraine: Clinical Outcomes and Neurobiological Mechanisms—A Systematic Review
Source: Neurol Int. 2026 Apr 27;18(5):80. doi: 10.3390/neurolint18050080 (PMC13210037; doi:10.3390/neurolint18050080)
Supplement: Supplementary file 1 [file neurolint-18-00080-s001.zip]

Archive with 2 entries (2 files):
- neurolint-4221711-supplementary table S1.pdf
- neurolint-4221711-supplementary.pdf
